# Supplementary material for: The gill-associated microbiome is the main source of wood plant polysaccharide hydrolases and secondary metabolite gene clusters in the mangrove shipworm Neoteredo reynei
Source: PLoS One. 2018 Nov 14;13(11):e0200437. doi: 10.1371/journal.pone.0200437 (PMC6235255; doi:10.1371/journal.pone.0200437)
Supplement: S1 Table — * Numbers (1,2,3): N. reynei specimens. Letters (A, B, C): metagenomic samples. aQC–MG-RAST 4.0 applied quality control of the metagenomic paired end reads. bValues obtained after metadata quality control pipeline filtering. cTaxonomical classifications under the Domain hierrchy (RefSeq). (XLSX) [file pone.0200437.s007.xlsx]

## Sheet: Planilha1
Metagenomes Features	Gills 1A	Gills 1B	Gills 2A	Gills 2B	Gills 3A	Gills 3B	Digestive Glands 1	Digestive Glands 2	Digestive Glands 3	Intestine 1A	Intestine 1B	Intestine 2A	Intestine 2B	Intestine 3A	Intestine 3B
Uploaded Seqs.	860285	2340172	2491926	2281215	680314	1523013	201298	1268623	977796	2011124	1919271	1068792	1593880	1311752	1019322
Post QCa	822638	2178590	2263128	2046184	629558	1377094	189664	189664	903546	1821034	1731989	976946	1439812	1189781	912652
bp Countb	190671805	482851166	513613652	430690633	115914247	255437488	36955161	238980362	191895627	347985877	346133445	174221191	262990041	199911099	156630249
Mean seqs. Length (bp)	265 ± 105	243 ± 110	249 ± 113	234 ± 110	200 ± 112	196 ± 112	216 ± 115	218 ± 116	212 ± 114	201 ± 116	218 ± 115	188 ± 112	191 ± 112	173 ± 104	171 ± 97
Mean GC %	38 ± 7 %	38 ± 7 %	41 ± 8 %	41 ± 8 %	40 ± 9 %	40 ± 9 %	37 ± 6 %	37 ± 6 %	36 ± 5 %	36 ± 6 %	36 ± 5 %	37 ± 7 %	37 ± 7 %	37 ± 7 %	37 ± 6 %
Predicted Protein Features (%)	590139,00 (68.59)	1400277,00 (59.83)	1251959,00 (50.24)	1149936,00 (50.40)	396821,00 (58.32)	800726,00 (52.57)	136375,00 (67.74)	800608,00 (63.10)	626590,00 (64.08)	1170894,00 (58.22)	1133619,00 (59.06)	642828,00 (60.14)	935114,00 (58.66)	765797,00 (58.37)	593739,00 (58.24)
Predicted rRNA Features (%)	7749,00 (0.9)	21538,00 (0.9)	21352,00 (0.85)	21028,00 (0.92)	8295,00 (1.21)	17949,00 (1.170)	2607,00 (1.29)	15083,00 (1.18)	11665,00 (1.19)	25703,00 (1.270)	22219,00 (1.150)	15024,00 (1.410)	21171,00 (1.320)	18826,00 (1.430)	14238,00 (1.39)
Identified Protein Features (%)	60463,00 (7.020)	105256,00 (4.49)	114634 (4.6)	105210,00 (4.61)	59463,00 (8.74)	89934,00 (5.910)	4808,00 (2.38)	23632,00 (1.86)	18899,00 (1.93)	31049,00 (1.540)	29839,00 (1.550)	19083,00 (1.780)	27703,00 (1.730)	19533,00 (1.480)	14670,00 (1.430)
Archaea (%)c	188,00 (0.14)	357,00 (0.09)	900,00 (0.10)	596,00 (0.08)	152,00 (0.08)	327,00 (0.07)	22,00 (0.30)	75,00 (0.20)	77,00 (0.27)	87,00 (0.17)	66,00 (0.13)	83,00 (0.26)	127,00 (0.28)	32,00 (0.10)	22,00 (0.10)
Bacteria (%)c	113170,00 (83.50)	323342,00 (86.35)	840813,00 (94.60)	675968,00 (94.38)	167062,00 (93.75)	389286,00 (93.96)	2567,00 (35.16)	7403,00 (19.85)	5901,00 (20.72)	9195,00 (17.750)	8700,00 (17.380)	9597,00 (30.240)	12919,00 (28.42)	6224,00 (19.900)	4030,00 (18.410)
Eukaryota (%)c	22124,00 (16.32)	50647,00 (13.52)	46399,00 (5.220)	39465,00 (5.510)	10936,00 (6.130)	24592,00 (5.930)	4680,00 (64.10)	29793,00 (79.89)	22466,00 (78.92)	42492,00 (82.04)	41245,00 (82.41)	22008,00 (69.35)	32366,00 (71.20)	25007,00 (79.93)	17820,00 (81.42)
Viruses (%)c	60,00 (0.04)	69,00 (0.01)	222,00 (0.02)	143,00 (0.02)	35,00 (0.02)	63,00 (0.01)	31,00 (0.42)	17,00 (0.04)	22,00 (0.07)	20,00 (0.03)	34,00 (0.06)	44,00 (0.13)	43,00 (0.09)	23,00 (0.07)	14,00 (0.06)
Others (%)c	2,00 (0.001)	4,00 (0.001)	34,00 (0.003)	24,00 (0.003)	1,00 (0.001)	5,00 (0.001)	0,00 (0)	0,00 (0)	0,00 (0)	0,00 (0)	0,00 (0)	0,00 (0)	0,00 (0)	0,00 (0)	0,00 (0)
a - QC – MG-RAST 4.0 applied quality control of the metagenomic paired end reads.
b - Values obtained after metadata quality control pipeline filtering.
c - Taxonomical classifications under the Domain hierrchy (RefSeq)
